# Supplementary material for: Integrative bioinformatics analysis to identify the effects of circadian rhythm on Crohn’s disease
Source: Front Mol Biosci. 2022 Sep 7;9:961481. doi: 10.3389/fmolb.2022.961481 (PMC9511471; doi:10.3389/fmolb.2022.961481)
Supplement: Supplementary file 1 [file Table1.XLS]

## Sheet: Supplymentary table 1  229 diff
Supplymentary table 1 229 differentially expressed genes from GSE93624
Gene name	logFC	p Value
109 upregulated genes
MMP3	3.74833	5.56e-27
S100A8	3.66743	3.94e-36
CXCL8	3.28946	1.31e-28
MMP1	3.07923	2.1e-23
S100A9	3.05254	8.74e-33
CXCL5	2.92031	1.61e-27
DUOX2	2.90772	2.1e-25
CHI3L1	2.81009	1.16e-27
MUC1	2.74704	4.4e-32
IL1B	2.6995	4.43e-24
LCN2	2.67455	3.11e-20
FOLH1	2.50964	5.9e-22
FCGR3A	2.4113	5.63e-36
FCN1	2.37801	6.33e-32
CXCL9	2.34678	1.4e-23
FPR1	2.33502	3.8e-29
FCGR3B	2.31631	2.82e-25
IL1RN	2.13862	3.15e-21
CXCL10	2.0896	1.18e-23
CXCL6	1.99432	3.16e-28
CXCL11	1.9802	3.08e-20
CSF3R	1.97975	6.03e-28
CXCL1	1.97865	4.77e-28
CLCA4	1.861	3e-14
CXCL3	1.85516	1.2e-26
NOS2	1.80618	2.68e-24
CEACAM5	1.79968	5.03e-24
GBP5	1.78934	1.05e-27
REG1B	1.75597	4.16e-08
HCAR2	1.70991	2.62e-18
DMBT1	1.68743	8.3e-18
CCL3	1.67653	5.75e-20
IDO1	1.55944	2.38e-20
CXCR2P1	1.53739	6.52e-25
SOCS3	1.53074	9.05e-23
CXCL2	1.50748	3.46e-21
PI3	1.5024	3.77e-12
SLPI	1.497	5.22e-15
PDZK1IP1	1.4953	1.21e-20
CLEC4E	1.48747	3e-22
GBP1	1.46736	1.88e-27
FFAR2	1.43958	4.84e-21
PLAUR	1.4351	1.97e-29
REG1A	1.38735	7.39e-13
BMS1P20	1.36883	1.65e-17
FCGR2A	1.35144	1.88e-26
COL7A1_MIR711-	1.33326	1.25e-16
LILRA5	1.32666	2.62e-22
STAT1	1.3228	6.39e-24
MIR650	1.3132	7.95e-07
LRG1	1.29956	1.26e-25
LILRB3_LILRA6-	1.29942	9.26e-26
SOD2	1.29679	8.15e-25
HK3	1.29584	5.09e-29
IER3	1.29326	3.76e-21
RARRES1	1.28588	7.03e-16
CFI	1.28269	5.8e-24
C4BPB	1.27247	1.09e-19
CD300E	1.2689	1.42e-19
ANKRD22	1.26778	2.02e-22
MNDA	1.26375	4.32e-20
WARS	1.26267	1.33e-22
SLC11A1	1.23836	5.34e-20
SERPINE1	1.22951	6.37e-18
IGLL5	1.1999	2.31e-15
MZB1	1.19034	1.39e-21
PILRA	1.18549	5.95e-22
WNT5A	1.18436	4.33e-23
ACSL1	1.17667	1.84e-20
PTGS2	1.17371	1.45e-12
NCF2	1.16031	6.04e-24
IGFBP5	1.15663	1.43e-18
CA2	1.15033	1.37e-14
CCL2	1.1422	1.33e-16
MMP12	1.1413	1.05e-13
GBP4	1.13312	7.72e-21
CCL4	1.12351	9.17e-14
HK2	1.11994	1.51e-24
MUC4	1.1171	1.08e-17
C2	1.10812	2.33e-26
CFB	1.09978	4.41e-18
FAM26F	1.0972	7.56e-19
UBD	1.09184	1.32e-11
PLAU	1.09181	7.73e-23
LILRB2	1.08756	1.26e-23
VWF	1.08714	3.64e-18
IL1R2	1.08639	1.67e-16
PLA2G7	1.07844	6.4e-17
PLEK	1.0746	2.48e-14
SPP1	1.07255	1.12e-10
HTRA3	1.07028	5.53e-24
PIGR	1.06503	6.51e-18
NAMPT	1.06256	1.49e-25
BATF2	1.06202	3.34e-24
IGSF6	1.05102	1.04e-18
PDPN	1.04964	6.37e-21
CTHRC1	1.04337	4.6e-21
IGJ	1.041	4.6e-14
CA9	1.04078	8.49e-11
CD274	1.04028	5.61e-24
GPR97	1.02734	4.23e-20
ZG16B	1.02356	1.48e-13
IFITM3	1.02125	2.83e-24
SLAMF7	1.0177	3.33e-21
CYR61	1.01292	3.82e-08
CYP27B1	1.01251	2.08e-20
ADM	1.00518	1.2e-17
C5AR1	1.00326	2.23e-18
TFPI2	1.00306	5.45e-11
120 downregulated genes
USP2	-1.00106	2.98e-19
HRASLS2	-1.00261	5.32e-12
SCIN	-1.01579	1.26e-21
CYP2D6_LOC101929829-	-1.01579	1.64e-10
CES2	-1.0226	1.29e-26
ALPI	-1.0286	8.11e-11
CHAD	-1.02991	2.04e-18
PRKG2	-1.02999	2.21e-17
HSD17B2	-1.03052	5.14e-19
SLC26A3	-1.0351	3.98e-12
MT1G	-1.045	3.11e-08
SLC2A2	-1.05861	8.95e-14
AOC1	-1.06916	1.36e-26
ITIH3	-1.07399	1.69e-23
PHGR1	-1.07975	1.75e-20
KCNH6	-1.08358	1.54e-22
DPP4	-1.08861	1.39e-25
ALDOC	-1.09043	7.22e-21
MEP1A	-1.09194	3.46e-19
AQP7	-1.09484	7.46e-19
SLC5A9	-1.10264	1.73e-15
ALDOB	-1.10488	7.44e-18
PDZK1	-1.10868	4.17e-16
SI	-1.10934	1.83e-19
PAQR5	-1.11168	3.35e-24
SSUH2	-1.11854	1.27e-16
PTGR1	-1.12201	9.77e-27
UGT2A3	-1.12772	9.5e-14
PRAP1	-1.14494	2.92e-19
TRPV3	-1.14584	5.93e-18
AMN	-1.148	3.86e-18
MT1F	-1.15278	2.45e-12
SLC5A11	-1.15606	3.97e-18
AKR1B10	-1.15662	5.22e-19
SLC17A8	-1.15777	4.13e-13
KHK	-1.17641	5.23e-22
MS4A8	-1.17802	6.88e-22
ANXA13	-1.17867	1.35e-21
CDHR2	-1.17875	3.41e-24
CDHR5	-1.17934	5.78e-23
CBS	-1.19265	7.08e-25
HAPLN4	-1.19616	2.09e-20
TRPM6	-1.20312	1.37e-20
RGS13	-1.20564	5.15e-17
CYP2B6	-1.22814	1.02e-15
TPPP	-1.23308	7.96e-26
ABCB1	-1.23359	7.88e-24
GAL3ST1	-1.24229	1.19e-24
MME	-1.24309	1.29e-16
IGSF9	-1.24746	2.68e-18
FRMD1	-1.24761	1.6e-20
DNASE1	-1.27199	5.88e-22
SULT2A1	-1.27295	4.87e-11
NTS	-1.27304	1.62e-10
CYP2J2	-1.28532	2.6e-26
ENPEP	-1.29095	4.31e-19
MT1M	-1.29472	1.14e-08
MT1HL1	-1.29904	1.03e-09
KCNJ13	-1.30374	2.87e-13
TNNC2	-1.31113	4.95e-21
ACE	-1.32796	1.06e-19
LCT	-1.32876	7.36e-11
TM4SF5	-1.33516	1.16e-19
ABCC2	-1.34657	6.02e-23
SLC15A1	-1.38122	9.92e-19
MT1H	-1.38811	2.16e-09
C10orf99	-1.39403	3.05e-19
TREH	-1.39752	5.87e-16
SLC13A2	-1.39932	1.37e-20
UGT1A3_UGT1A5_UGT1A1_UGT1A10_UGT1A9_UGT1A8_UGT1A4_UGT1A7_UGT1A6	-1.40521	1.05e-22
PRODH	-1.41011	2.71e-19
PLB1	-1.42386	3.72e-19
PCK1	-1.42451	8.18e-12
SLC23A1	-1.43564	9.09e-20
SLC7A9	-1.43627	1.04e-18
REEP6	-1.44172	2.27e-27
TMIGD1	-1.44715	1.59e-19
SLC6A19	-1.45199	1.35e-16
AGAP11_ADIRF	-1.4546	2.13e-26
CREB3L3	-1.46107	4.29e-21
SLC6A4	-1.47251	5.35e-22
SLC23A3	-1.48505	6.78e-23
SMIM24	-1.50099	1.27e-23
SUSD2	-1.5183	4.55e-17
MGAM	-1.52491	1.33e-18
SLC28A1	-1.545	3.17e-23
CDKN2BAS1	-1.55101	1.86e-21
HMGCS2	-1.56476	5.29e-11
DPEP1	-1.58414	3e-19
SFRP5	-1.59115	6.68e-21
PNLIPRP2	-1.59798	2.53e-09
NAALADL1	-1.62543	3.13e-21
SLC10A2	-1.6484	5.7e-18
GUCA2A	-1.66935	6.26e-21
NAT8B	-1.68727	1.06e-20
APOC3	-1.7016	7.68e-11
FMO1	-1.71281	8.83e-19
CDHR1	-1.71825	6.34e-29
ABCG2	-1.7195	1.05e-23
APOB	-1.74031	2.2e-17
APOA4	-1.7518	2.94e-10
TM4SF4	-1.77484	1.44e-20
MEP1B	-1.80828	8.01e-22
SLC5A12	-1.84279	1.74e-20
TMEM252	-1.88622	2.67e-28
MS4A10	-1.90461	9.32e-20
GSTA2	-1.91088	2.5e-22
GSTA1	-1.92977	1.31e-22
G6PC	-1.95498	3.01e-19
AADAC	-1.97034	1.2e-21
CPO	-1.98601	2.35e-17
CUBN	-2.02074	9.6e-23
CRIP1	-2.03506	3.6e-28
FABP6	-2.06009	7.57e-15
CYP4F2	-2.13155	3.77e-19
CYP3A4	-2.19238	3.6e-20
FAM151A	-2.28311	2.97e-22
GUCA2B	-2.34086	7.79e-19
APOA1	-2.60838	3.32e-17
SLC28A2	-2.74034	4.81e-23
