# Supplementary material for: Integrative bioinformatics analysis to identify the effects of circadian rhythm on Crohn’s disease
Source: Front Mol Biosci. 2022 Sep 7;9:961481. doi: 10.3389/fmolb.2022.961481 (PMC9511471; doi:10.3389/fmolb.2022.961481)
Supplement: Supplementary file 2 [file Table2.XLS]

## Sheet: Circadian-Rhythm-geneList
Supplymentary table 2 The list of genes related to circadian rhythms
Number	Gene names
1	ARNTL2
2	ATOH7
3	BHLHE40
4	CRTC1
5	CRY1
6	CRY2
7	FBXL12
8	FBXL17
9	FBXL21P
10	FBXL22
11	FBXL3
12	FBXL6
13	FBXL8
14	GNA11
15	GNAQ
16	ID2
17	MTA1
18	NR2F6
19	OPN5
20	PDE6B
21	PER1
22	PER2
23	PER3
24	PHLPP1
25	PML
26	PPP1CA
27	PPP1CB
28	PPP1CC
29	RBM4
30	RBM4B
31	SIK1
32	SOX14
33	TP53
34	USP2
35	ADORA2A
36	ARNTL
37	BTRC
38	CLOCK
39	CRH
40	FBXW11
41	GHRH
42	GHRHR
43	GHRL
44	MTNR1B
45	NKX2-1
46	NLGN1
47	NPS
48	RORA
49	RORC
50	THRAP3
51	CSNK1E
52	ADCY1
53	ADORA1
54	ADRB1
55	ATG7
56	CCAR2
57	CDK1
58	CHRNB2
59	CIPC
60	CSF2
61	CSNK1D
62	DDB1
63	DRD2
64	DRD3
65	DRD4
66	EZH2
67	FBXW7
68	GSK3B
69	HCRTR2
70	HDAC3
71	HNF4A
72	HNRNPD
73	KCNA2
74	KDM2A
75	KLF10
76	MAGED1
77	MAGEL2
78	MAPK10
79	MAPK8
80	MAPK9
81	MTOR
82	NOCT
83	NONO
84	NR1D1
85	NR1D2
86	NR1H3
87	OPN3
88	OPN4
89	OPRL1
90	PASD1
91	PIWIL2
92	PPARA
93	PPARG
94	PPARGC1A
95	PRKAA1
96	PRKAA2
97	PRKCG
98	PRKDC
99	PROX1
100	PSPC1
101	PTGDS
102	ROCK2
103	RORB
104	SFPQ
105	SIAH2
106	SIN3A
107	SPSB4
108	SRRD
109	SUV39H1
110	SUV39H2
111	TARDBP
112	TIMELESS
113	TOP2A
114	UBE3A
115	USP7
116	USP9X
117	ZFHX3
