# Supplementary material for: Integrative bioinformatics analysis to identify the effects of circadian rhythm on Crohn’s disease
Source: Front Mol Biosci. 2022 Sep 7;9:961481. doi: 10.3389/fmolb.2022.961481 (PMC9511471; doi:10.3389/fmolb.2022.961481)
Supplement: Supplementary file 3 [file DataSheet1.ZIP]

Archive with 21 entries (20 files):
- R░n/
- R░n/.Rhistory
- R░n/01_CD data aggregation.R
- R░n/02 DEGs_GSE93624.R
- R░n/03 CR_box plot.R
- R░n/04_ssGSEA Circadian gene set.R
- R░n/05 GSEA.R
- R░n/06 Volcano.R
- R░n/07 Heatmap.R
- R░n/08 PCA.R
- R░n/09 Heatmap_CR.R
- R░n/10 functional annotation of DEGS.R
- R░n/11 cneplot.R
- R░n/12 cybersort.R
- R░n/13 cybersort_heatmap.R
- R░n/14 cybersort_scatter plot.R
- R░n/15 cybersort_bar correlation plot.R
- R░n/16 functional annotation.R
- R░n/17 USP2 box plot.R
- R░n/18 scatter plot of USP2 and immune cells.R
- R░n/19 Color.R
