# Supplementary material for: Integrative bioinformatics analysis to identify the effects of circadian rhythm on Crohn’s disease
Source: Front Mol Biosci. 2022 Sep 7;9:961481. doi: 10.3389/fmolb.2022.961481 (PMC9511471; doi:10.3389/fmolb.2022.961481)
Supplement: Supplementary file 3 [file DataSheet1.ZIP › R░n/01_CD data aggregation.R]

# -------------------------------------------------------------------------

# -------------------------------------------------------------------------

# Data1 GSE93624  
# Ileal Transcriptome in Pediatric Crohn Disease of treat-naive
# Standardized high-throughput sequencing data
rm(list = ls())
load("D:/MyR3/T29Crohns/GSE93624.Rdata")
dim(exprSet)

# Data2
# Ileal biopsies were obtained during diagnostic colonoscopies of children and adolescents aged less than 17 years
load("D:/MyR3/T29Crohns/GSE57945-RPKM.Rdata")

# Data3	
#Single cell seq analysis of paired resection ileal samples from inflamed and uninflamed area
rm(list = ls())
load("D:/MyR3/T29Crohns/GSE134809.Rdata")
