# Supplementary material for: Integrative bioinformatics analysis to identify the effects of circadian rhythm on Crohn’s disease
Source: Front Mol Biosci. 2022 Sep 7;9:961481. doi: 10.3389/fmolb.2022.961481 (PMC9511471; doi:10.3389/fmolb.2022.961481)
Supplement: Supplementary file 3 [file DataSheet1.ZIP › R░n/02 DEGs_GSE93624.R]

# -------------------------------------------------------------------------

library(limma)

rm(list = ls())
load("D:/MyR3/T29Crohns/GSE93624.Rdata")

exprSet[1:4,1:4]

# -------------------------------------------------------------------------

# Grouping
if(F){
  shared <- intersect(rownames(phe),colnames(exprSet))
  phe <- phe[shared,]
  exprSet <-  exprSet[,shared]
}
identical(rownames(phe),colnames(exprSet))

phe[1:4,45:52]
group <- phe$`diagnosis:ch1`
table(group)
group <- ifelse(grepl("Crohn",group),"disease","control")
table(group)

#save(exprSet,phe,group,file = "GSE93624.Rdata")

# -------------------------------------------------------------------------

# Variance analysis
design <- model.matrix(~group)  
fit <- lmFit(exprSet, design ) 
fit <- eBayes(fit) 
allDiff <- topTable(fit, 
                    adjust = "BH", 
                    coef = ncol(design),  
                    number = Inf)
head(allDiff)

# -------------------------------------------------------------------------

# Selecting DEGs
library(dplyr)
DEGs <- filter(allDiff,abs(logFC) > 1 & P.Value < 0.05)
UP <- filter(DEGs,logFC > 0)
DOWN <- filter(DEGs,logFC < 0)
DEGs <- select(DEGs,c(logFC,P.Value )) %>% arrange(P.Value)  
head(DEGs)

# save(DEGs,group,exprSet, allDiff, file = "DEGs.GSE93624.Rdata")
load('DEGs.GSE93624.Rdata')
write.csv(DEGs,file = "DEGs.GSE93624.csv")
 
load("D:/data/circadian.genes.Rdata")

c.genes <- intersect(rownames(DEGs),geneList)
DEGs[c.genes,]
