# Supplementary material for: Integrative bioinformatics analysis to identify the effects of circadian rhythm on Crohn’s disease
Source: Front Mol Biosci. 2022 Sep 7;9:961481. doi: 10.3389/fmolb.2022.961481 (PMC9511471; doi:10.3389/fmolb.2022.961481)
Supplement: Supplementary file 3 [file DataSheet1.ZIP › R░n/03 CR_box plot.R]

# -------------------------------------------------------------------------

library(ggplot2)
library(ggpubr)
library(RColorBrewer)

rm(list = ls())
load("gsva-circadian-TCGA-LUAD.Rdata") # It is actually GSE93624

# -------------------------------------------------------------------------

# 1.Control VS Disease

dat <- data.frame(group=group,CR=as.numeric(gsva_matrix))
head(dat)
dat$group <- factor(dat$group,levels = c("control","disease"))

ggviolin(dat,x='group',y='CR',
         color = 'group',
         palette = brewer.pal(10,'Paired')[c(2,6)],
         add = "boxplot")+
    stat_compare_means(comparisons = list(c("control","disease")),label.y = 2.85)+
  labs(y="Circadian Rhythm")+
  theme(legend.title = element_blank(),
        legend.position = "none",
        axis.title.x = element_blank())
# ggsave(width = 4,height = 4,filename = "CR-violin.pdf")
