# Supplementary material for: Integrative bioinformatics analysis to identify the effects of circadian rhythm on Crohn’s disease
Source: Front Mol Biosci. 2022 Sep 7;9:961481. doi: 10.3389/fmolb.2022.961481 (PMC9511471; doi:10.3389/fmolb.2022.961481)
Supplement: Supplementary file 3 [file DataSheet1.ZIP › R░n/04_ssGSEA Circadian gene set.R]

# -------------------------------------------------------------------------

library(GSVA)
library(tibble)

rm(list = ls())
load("D:/data/circadian.genes.Rdata")
load("D:/MyR3/T29Crohns/GSE93624.Rdata")

exprSet[1:4,1:4]
tpm <- exprSet

# -------------------------------------------------------------------------

# load("D:/MyR/data/gene_set_cell.behaviors.Rdata" )
ifelse(F){
gene <- read.table("D:\\MyR3\\T18Lei1\\4.txt",fill = T)
gene <- as.character(gene$V1)[-1:-2]
geneList <- append(geneList,gene)
geneList <- unique(geneList)
}

# -------------------------------------------------------------------------

# gene_set list
gene_set <- list(circadian=geneList)

# -------------------------------------------------------------------------

# gsva()
source("D:/my_source/my_ssgsea.R")
gsva_matrix <- my_ssgsea(tpm,gene_set,T)
identical(colnames(tpm), colnames(gsva_matrix))

# save(tpm,gsva_matrix,group,file = "gsva-circadian-TCGA-LUAD.Rdata")
