# Supplementary material for: Integrative bioinformatics analysis to identify the effects of circadian rhythm on Crohn’s disease
Source: Front Mol Biosci. 2022 Sep 7;9:961481. doi: 10.3389/fmolb.2022.961481 (PMC9511471; doi:10.3389/fmolb.2022.961481)
Supplement: Supplementary file 3 [file DataSheet1.ZIP › R░n/05 GSEA.R]

# -------------------------------------------------------------------------

# Loading packages
library(clusterProfiler)
library(enrichplot)
library(DOSE)
library(org.Hs.eg.db)
library(stats)
library(ggplot2)
library(tidyverse)

# -------------------------------------------------------------------------

# Loading data
rm(list = ls())
options(stringsAsFactors = F)

load("DEGs.GSE93624.Rdata")

# -------------------------------------------------------------------------

# 1.GSEA

x <-  rownames(allDiff)
genedf <- bitr(x, fromType="SYMBOL", toType=c("ENTREZID","ENSEMBL",'SYMBOL'), OrgDb="org.Hs.eg.db")
head(genedf)

genedf$logFC <- allDiff$logFC[match(genedf$SYMBOL,rownames(allDiff))]
head(genedf)

# Building geneList
geneList <- as.numeric(as.character(genedf$logFC))
names(geneList) <- as.character(genedf$ENTREZID)
geneList <- sort(geneList, decreasing = TRUE)
head(geneList)

kk <- gseKEGG(
  geneList = geneList ,
  keyType  = 'kegg',
  organism = 'hsa',
  # nPerm  = 1000,
  minGSSize = 2,
  maxGSSize = 500,
  pvalueCutoff = 1,
  pAdjustMethod = "BH",
  verbose = TRUE, 
  use_internal_data = FALSE, 
  seed = FALSE
)

#Sequence GSEA results according to enrichmentScore
sort_kk <- kk[order(kk$enrichmentScore,decreasing=T)]

# plot
par(mar = c(2,2,2,2))

pdf(width = 5,height = 5,file = "GSEA1-5.pdf",onefile = F)
gseaplot2(x = kk,
          geneSetID = row.names(sort_kk)[1:5],
          #title = "",
          #color = "green",
          base_size = 11,
          rel_heights = c(2, 0.5, 0.5),
          subplots = 1:3,
          pvalue_table = F,
          ES_geom = "line")
dev.off()

pdf(width = 5,height = 5,file = "GSEA6-10.pdf",onefile = F)
gseaplot2(x = kk,
          geneSetID = row.names(sort_kk)[6:10],
          #title = "",
          #color = "green",
          base_size = 11,
          rel_heights = c(2, 0.5, 0.5),
          subplots = 1:3,
          pvalue_table = F,
          ES_geom = "line")
dev.off()

# -------------------------------------------------------------------------

#save(sort_kk,kk,file = "GSEA-result.Rdata")
#write.csv(sort_kk,file = "GSEA.csv")
