# Supplementary material for: Integrative bioinformatics analysis to identify the effects of circadian rhythm on Crohn’s disease
Source: Front Mol Biosci. 2022 Sep 7;9:961481. doi: 10.3389/fmolb.2022.961481 (PMC9511471; doi:10.3389/fmolb.2022.961481)
Supplement: Supplementary file 3 [file DataSheet1.ZIP › R░n/06 Volcano.R]

# -------------------------------------------------------------------------

library(ggplot2)

rm(list=ls())
load("DEGs.GSE93624.Rdata")

# -------------------------------------------------------------------------

# Volcano plot
# Change the file to “allDiff”, column name：“logFC”, “PValue”

head(allDiff)
colnames(allDiff)[4] = "PValue" 

cutoff_logFC = 1
cutoff_PValue = 0.05
head(allDiff)

allDiff$change = as.factor(ifelse(allDiff$PValue < cutoff_PValue & abs(allDiff$logFC) > cutoff_logFC,
                                  ifelse(allDiff$logFC >cutoff_logFC,'UP','DOWN'),'NOT') )
table(allDiff$change)
allDiff$label <- rownames(allDiff)
head(allDiff)
max(allDiff$logFC)

load("D:/data/circadian.genes.Rdata")
c.genes <- intersect(rownames(DEGs),geneList)
allDiff[c.genes,]

# -------------------------------------------------------------------------

# plot
ggplot(data = allDiff, aes(x = logFC, y = -log10(PValue))) +     
  geom_hline(yintercept=-log10(cutoff_PValue),
             lty=4,lwd=0.6,alpha=0.8) + 
  geom_vline(xintercept = c(cutoff_logFC,-cutoff_logFC),
             lty=4,lwd=0.6,alpha=0.8)+ 
  geom_point(aes(color= change))+
  geom_point(data=allDiff[c.genes,],shape=16,size=3,color="blue")+
  scale_color_manual(values = c(brewer.pal(10,'Paired')[2],"grey", brewer.pal(10,'Paired')[6])) +
  ggrepel::geom_text_repel(data=allDiff[c.genes,],
                           aes(label=label), 
                           size=3,
                           color="black",                            
                           fontface="bold", 
                           point.padding=unit(0.5, "lines"), 
                           hjust=0.5,
                           segment.color= "black", 
                           segment.size= 0.5, 
                           segment.alpha= 0.5,
                           arrow = arrow(length=unit(0.01, "npc")),
                           force = 1, 
                           max.iter = 3e3, 
                           nudge_x = -2.5, 
                           nudge_y = 2)+
  
  labs(x="log2 (fold change)",
       y="-log10 (P Value)",
       title = "Volcano Of DEGs" )+
  theme_classic() +
  theme(plot.title = element_text(hjust = 0.5))
#ggsave(width = 4.5,height = 4,filename = "volcano-GSE93624.pdf")
