# Supplementary material for: Integrative bioinformatics analysis to identify the effects of circadian rhythm on Crohn’s disease
Source: Front Mol Biosci. 2022 Sep 7;9:961481. doi: 10.3389/fmolb.2022.961481 (PMC9511471; doi:10.3389/fmolb.2022.961481)
Supplement: Supplementary file 3 [file DataSheet1.ZIP › R░n/07 Heatmap.R]

# -------------------------------------------------------------------------

rm(list=ls())
load("DEGs.GSE93624.Rdata")

# -------------------------------------------------------------------------

library(pheatmap)

UP <- DEGs[DEGs$logFC > 1,]
DOWN <- DEGs[DEGs$logFC < -1,]

genelist <- c(rownames(DOWN)[1:25],rownames(UP)[1:25])
genelist[1] <- "USP2"
choose_matrix <- exprSet[genelist,]

# -------------------------------------------------------------------------

n <- choose_matrix
annotation_col <- data.frame(group=group  )
rownames(annotation_col) <- colnames(n)
annotation_colors <- list(group=c(control=brewer.pal(10,'Paired')[2],
                                  disease=brewer.pal(10,'Paired')[6]))

n <- t(scale(t(log2(n+1))))  
n[n>2] <- 2 
n[n< -2] <- -2  
n[1:4,1:4]

pdf(width = 6.1,height = 9,file = "heatmap.pdf",onefile = F)
pheatmap(n,
         show_colnames = F,
         show_rownames = T,
         annotation_col = annotation_col,
         annotation_colors = annotation_colors,
         cluster_rows = F,
         cluster_cols = T )
dev.off()
