# Supplementary material for: Integrative bioinformatics analysis to identify the effects of circadian rhythm on Crohn’s disease
Source: Front Mol Biosci. 2022 Sep 7;9:961481. doi: 10.3389/fmolb.2022.961481 (PMC9511471; doi:10.3389/fmolb.2022.961481)
Supplement: Supplementary file 3 [file DataSheet1.ZIP › R░n/08 PCA.R]

# -------------------------------------------------------------------------

# -------------------------------------------------------------------------

library(ggplot2)
library(ggsci)
library(FactoMineR)
library(factoextra)
library(RColorBrewer)

rm(list=ls())
load("DEGs.GSE93624.Rdata")

exprSet <- exprSet[rownames(DEGs),]
dat <- t(exprSet) 
dat[1:4,1:4]
group <- group

# -------------------------------------------------------------------------

# PCA
pca <- PCA(dat, graph = FALSE) 

pdf(width = 3.5,height = 4,file = "PCA.pdf",onefile = F)
fviz_pca_ind(pca,
             title = "PCA plot",
             
             repel =T,
             axes = c(1, 2),   
             geom.ind = "point",  #  label = "none",   
             
             col.circle = "grey70",
             col.ind =  group, 
             palette = c(brewer.pal(10,'Paired')[2], brewer.pal(10,'Paired')[6]),
             
             fill.ind = "white",
             alpha.ind = 1,
             
             addEllipses = TRUE,  
             legend.title = "Groups")+
  theme(axis.line = element_line(size=0.5),
        legend.position = "top",
        plot.title = element_blank())
dev.off()

#ggsave(width = 3.5,height = 4,filename = "PCA-GSE93624.pdf")
