# Supplementary material for: Integrative bioinformatics analysis to identify the effects of circadian rhythm on Crohn’s disease
Source: Front Mol Biosci. 2022 Sep 7;9:961481. doi: 10.3389/fmolb.2022.961481 (PMC9511471; doi:10.3389/fmolb.2022.961481)
Supplement: Supplementary file 3 [file DataSheet1.ZIP › R░n/09 Heatmap_CR.R]

# -------------------------------------------------------------------------

# -------------------------------------------------------------------------

library(pheatmap)
library(RColorBrewer)

rm(list=ls())
load("DEGs.GSE93624.Rdata")
table(group)
group
Order <- order(group) 
exprSet <- exprSet[,Order]
group <- group[Order]

load("D:/data/circadian.genes.Rdata")

# -------------------------------------------------------------------------

# Selecting DE CR-related genes with P<0.05 
DE <- allDiff[allDiff$P.Value<0.05 & abs(allDiff$logFC)> 0.5,]
DE <- DE[rownames(DE) %in% geneList,]
DE <- DE[order(DE$logFC),]

# -------------------------------------------------------------------------

choose_matrix <- exprSet[rownames(exprSet)%in%rownames(DE),]
dim(choose_matrix)

# -------------------------------------------------------------------------

n <- choose_matrix
annotation_col <- data.frame(group=group  )
rownames(annotation_col) <- colnames(n)
annotation_colors <- list(group=c(control=brewer.pal(10,'Paired')[2],
                                  disease=brewer.pal(10,'Paired')[6]))

n <- t(scale(t(log2(n+1))))  
max(n)
min(n)
n[n>2] <- 2 
n[n< -2] <- -2  
n[1:4,1:4]
dim(n)

pdf(width = 6.1,height = 2.1,file = "heatmap_cr.pdf",onefile = F)
pheatmap(n,
         show_colnames = F,
         show_rownames = T,
         annotation_col = annotation_col,
         annotation_colors = annotation_colors,
         cluster_rows = T,
         cluster_cols = F )
dev.off()
