# Supplementary material for: Integrative bioinformatics analysis to identify the effects of circadian rhythm on Crohn’s disease
Source: Front Mol Biosci. 2022 Sep 7;9:961481. doi: 10.3389/fmolb.2022.961481 (PMC9511471; doi:10.3389/fmolb.2022.961481)
Supplement: Supplementary file 3 [file DataSheet1.ZIP › R░n/10 functional annotation of DEGS.R]

# -------------------------------------------------------------------------

# Load packages
library(clusterProfiler)
library(enrichplot)
library(DOSE)
library(org.Hs.eg.db)
library(stats)
library(ggplot2)
library(tidyverse)
library(RColorBrewer)

# -------------------------------------------------------------------------

# Load data
rm(list = ls())
options(stringsAsFactors = F)

load("DEGs.GSE93624.Rdata")
up <- subset(DEGs,logFC>0)
down <- subset(DEGs,logFC<0)

# -------------------------------------------------------------------------

# 1.Upregulated pathways in disease
# convert ID
x <- rownames(filter(DEGs,logFC>0))
eg <- bitr(x, fromType="SYMBOL", toType=c("ENTREZID","ENSEMBL"), OrgDb="org.Hs.eg.db") 
head(eg)

genelist <- eg$ENTREZID
genelist <- genelist[!duplicated(genelist)]

# -------------------------------------------------------------------------

# 1.1 GO
go.up <- enrichGO(genelist, 
                  keyType = 'ENTREZID',
                  OrgDb = org.Hs.eg.db, 
                  ont = 'ALL', # BP, CC, MF,ALL
                  pAdjustMethod = 'BH',
                  pvalueCutoff = 0.05, 
                  qvalueCutoff = 0.2,
                  readable = TRUE)  #Convert gene ID to gene symbol

df.up <- go.up@result[1:10,] %>% select(Description,Count,pvalue)
 
if(F){
# Plot
# 120 pxl
#pdf(width =6.95,height = 4.15,file = "GO.MF.pdf",onefile = F)
dotplot(go.up,showCategory = 10)+
  scale_x_continuous(labels=function(x)str_sub(x,1,5))+
  scale_y_discrete(labels=function(x)str_wrap(x,width = 200))+
  theme(axis.text.x = element_text(size = 8))
#dev.off()
}

# 1.2 KEGG
kegg.up <- enrichKEGG(
  gene = genelist ,
  keyType = "kegg",
  organism  = 'hsa',
  # use_internal_data = FALSE,
  pvalueCutoff = 1,
  pAdjustMethod  = "BH")

df.kegg.up <- kegg.up@result[1:10,] %>% select(Description,Count,pvalue)

if(F){
pdf(width =6.08,height = 4.15,file = "GO.kegg.pdf",onefile = F)
dotplot(kegg,showCategory=10)+
  scale_x_continuous(labels=function(x)str_sub(x,1,5))+
  scale_y_discrete(labels=function(x)str_wrap(x,width = 200))+
  theme(axis.text.x = element_text(size = 8))
dev.off()
}

# -------------------------------------------------------------------------

# 2.Downregulated pathways in disease
# convert ID
x <- rownames(filter(DEGs,logFC<0))
eg <- bitr(x, fromType="SYMBOL", toType=c("ENTREZID","ENSEMBL"), OrgDb="org.Hs.eg.db") 
head(eg)

genelist <- eg$ENTREZID
genelist <- genelist[!duplicated(genelist)]

# 2.1 GO
go.down <- enrichGO(genelist, 
                  keyType = 'ENTREZID',
                  OrgDb = org.Hs.eg.db, 
                  ont = 'ALL', # BP, CC, MF,ALL
                  pAdjustMethod = 'BH',
                  pvalueCutoff = 0.05, 
                  qvalueCutoff = 0.2,
                  readable = TRUE)  #Convert gene ID to gene symbol

df.down <- go.down@result[1:10,] %>% select(Description,Count,pvalue)

# 2.2 KEGG
kegg.down <- enrichKEGG(
  gene = genelist ,
  keyType = "kegg",
  organism  = 'hsa',
  # use_internal_data = FALSE,
  pvalueCutoff = 1,
  pAdjustMethod  = "BH")

df.kegg.down <- kegg.down@result[1:10,] %>% select(Description,Count,pvalue)

# -------------------------------------------------------------------------

# 3.Plot

# 3.1 GO
df.down$Count <- -(df.down$Count)
go <- rbind(df.up,df.down)
go$Description <- factor(go$Description,levels = rev(go$Description))
head(go)

display.brewer.all()
ggplot(go,aes(Description,Count,fill=pvalue))+
  geom_col()+
  scale_fill_gradient2(high = brewer.pal(9,'YlOrRd')[3],
                       mid  = brewer.pal(9,'YlOrRd')[4],
                       low  = brewer.pal(9,'YlOrRd')[8],
                       midpoint = 1.2e-08 )+
  coord_flip()+
  theme_bw()+
  labs(y="Gene Count")+
  theme(plot.margin = margin(2,2,5,2,unit = "mm"),
        axis.title.x = element_text(vjust = -2),
        axis.title.y = element_blank(),
        axis.ticks = element_blank(),
        axis.text = element_text(face = "bold"),
        panel.border = element_blank(),
        axis.line.x = element_line(size = 0.5),
        panel.grid = element_blank()
        )
ggsave(width = 5.0,height = 5.0,filename = "go.pdf")

# 3.2 KEGG
df.kegg.down$Count <- -(df.kegg.down$Count)
kegg <- rbind(df.kegg.up,df.kegg.down)
kegg$Description <- factor(kegg$Description,levels = rev(kegg$Description))
head(kegg)

display.brewer.all()
ggplot(kegg,aes(Description,Count,fill=pvalue))+
  geom_col()+
  scale_fill_gradient2(high = brewer.pal(9,'YlOrRd')[3],
                       mid  = brewer.pal(9,'YlOrRd')[4],
                       low  = brewer.pal(9,'YlOrRd')[8],
                       midpoint = 1.5e-04 )+
  coord_flip()+
  ylim(-10,19)+
  theme_bw()+
  labs(y="Gene Count")+
  theme(plot.margin = margin(2,2,5,2,unit = "mm"),
        axis.title.x = element_text(vjust = -2),
        axis.title.y = element_blank(),
        axis.ticks = element_blank(),
        axis.text = element_text(face = "bold"),
        panel.border = element_blank(),
        axis.line.x = element_line(size = 0.5),
        panel.grid = element_blank()
  )
ggsave(width = 6,height = 5.0,filename = "kegg.pdf")

# -------------------------------------------------------------------------

# 4.save
# save(go.up,go.down,kegg.down,kegg.up,file = "GO-result.Rdata" )
