# Supplementary material for: Integrative bioinformatics analysis to identify the effects of circadian rhythm on Crohn’s disease
Source: Front Mol Biosci. 2022 Sep 7;9:961481. doi: 10.3389/fmolb.2022.961481 (PMC9511471; doi:10.3389/fmolb.2022.961481)
Supplement: Supplementary file 3 [file DataSheet1.ZIP › R░n/11 cneplot.R]

# -------------------------------------------------------------------------

library(clusterProfiler)
library(enrichplot)

# Loading data
rm(list = ls())
options(stringsAsFactors = F)

load("DEGs.GSE93624.Rdata")
up <- subset(DEGs,logFC>0)
down <- subset(DEGs,logFC<0)

# -------------------------------------------------------------------------

# 1.Upregulated pathways in disease
x <- rownames(filter(DEGs,logFC>0))
eg <- bitr(x, fromType="SYMBOL", toType=c("ENTREZID","ENSEMBL"), OrgDb="org.Hs.eg.db") 
head(eg)

genelist <- eg$ENTREZID
genelist <- genelist[!duplicated(genelist)]

# 1.GO
go.up <- enrichGO(genelist, 
                  keyType = 'ENTREZID',
                  OrgDb = org.Hs.eg.db, 
                  ont = 'ALL', # BP, CC, MF,ALL
                  pAdjustMethod = 'BH',
                  pvalueCutoff = 0.05, 
                  qvalueCutoff = 0.2,
                  readable = TRUE)  # Convert gene ID to gene symbol
# 2.KEGG
kegg.up <- enrichKEGG(
  gene = genelist ,
  keyType = "kegg",
  organism  = 'hsa',
  use_internal_data = T,
  pvalueCutoff = 1,
  pAdjustMethod  = "BH")

# 2.Downregulated pathways in disease
x <- rownames(filter(DEGs,logFC<0))
eg <- bitr(x, fromType="SYMBOL", toType=c("ENTREZID","ENSEMBL"), OrgDb="org.Hs.eg.db") 
head(eg)

genelist <- eg$ENTREZID
genelist <- genelist[!duplicated(genelist)]

# 1.GO
go.down <- enrichGO(genelist, 
                    keyType = 'ENTREZID',
                    OrgDb = org.Hs.eg.db, 
                    ont = 'ALL', # BP, CC, MF,ALL
                    pAdjustMethod = 'BH',
                    pvalueCutoff = 0.05, 
                    qvalueCutoff = 0.2,
                    readable = TRUE)  # Convert gene ID to gene symbol
# 2.KEGG
kegg.down <- enrichKEGG(
  gene = genelist ,
  keyType = "kegg",
  organism  = 'hsa',
  use_internal_data = T,
  pvalueCutoff = 1,
  pAdjustMethod  = "BH")

# -------------------------------------------------------------------------

# Building a geneList for the diagram
x <-  rownames(allDiff)
genedf <- bitr(x, fromType="SYMBOL", toType=c("ENTREZID","ENSEMBL",'SYMBOL'), OrgDb="org.Hs.eg.db")
head(genedf)

genedf$logFC <- allDiff$logFC[match(genedf$SYMBOL,rownames(allDiff))]
head(genedf)

# Building geneList
geneList <- as.numeric(as.character(genedf$logFC))
names(geneList) <- as.character(genedf$ENTREZID)
geneList <- sort(geneList, decreasing = TRUE)
head(geneList)

# -------------------------------------------------------------------------
edox <- setReadable(go.up, 'org.Hs.eg.db', 'ENTREZID')
cnetplot(edox,foldChange=geneList)
 
pdf(width = 7.9,height = 6.6,file = 'go.up.pdf',onefile = T)
cnetplot(go.up, 
         showCategory = 10, 
         fixed = TRUE,
         circular = T,
         colorEdge = TRUE,
         layout = "kk" ,
         foldChange = geneList)
dev.off()

pdf(width = 7.9,height = 6.6,file = 'go.down.pdf',onefile = T)
cnetplot(go.down, 
         showCategory = 10, 
         fixed = TRUE,
         circular = T,
         colorEdge = TRUE,
         layout = "kk" ,
         foldChange = geneList)
dev.off()

pdf(width = 8.5,height = 6.6,file = 'kegg.up.pdf',onefile = T)
cnetplot(kegg.up, 
         showCategory = 10, 
         fixed = TRUE,
         circular = T,
         colorEdge = TRUE,
         layout = "kk" ,
         foldChange = geneList)
dev.off()

pdf(width = 7.9,height = 6.6,file = 'kegg.down.pdf',onefile = T)
cnetplot(kegg.down, 
         showCategory = 10, 
         fixed = TRUE,
         circular = T,
         colorEdge = TRUE,
         layout = "kk" ,
         foldChange = geneList)
dev.off()

# save(go.up,go.down,kegg.up,kegg.down,file = 'Enrichment_results_20220813.Rdata')
load('Enrichment_results_20220813.Rdata')
