# Supplementary material for: Integrative bioinformatics analysis to identify the effects of circadian rhythm on Crohn’s disease
Source: Front Mol Biosci. 2022 Sep 7;9:961481. doi: 10.3389/fmolb.2022.961481 (PMC9511471; doi:10.3389/fmolb.2022.961481)
Supplement: Supplementary file 3 [file DataSheet1.ZIP › R░n/12 cybersort.R]

# -------------------------------------------------------------------------

library(tidyverse)

# 1.Reading TIMER 2.0 web format
rm(list=ls())
options(stringsAsFactors = F)

load("D:/MyR3/T29Crohns/GSE93624.Rdata")
exprSet[1:4,1:4]
dat <- exprSet

# write.csv(exprSet,file = "immunecell.csv")

# -------------------------------------------------------------------------

# 2.Reading the calculation result
imm <- read.csv("estimation_matrix.csv")
imm[1:4,1:4]

imm <- column_to_rownames(imm,var = "cell_type")
imm <- imm[grepl("CIBERSORT-ABS",rownames(imm)),]
rownames(imm) <- str_split(rownames(imm),"_",simplify = T)[,1]

# save(imm,file = "immCells.Rdata") 

# -------------------------------------------------------------------------

# 3.Sorting

imm[1:4,1:4]
dat[1:4,1:4]

identical(colnames(dat),colnames(imm))

group <- phe$`diagnosis:ch1`
table(group)
group <- ifelse(grepl("Crohn",group),"disease","control")
table(group)
 
# Combining
imm <- data.frame(t(imm))
identical(rownames(imm),colnames(dat))

imm$fill <- group
dat <- imm

# -------------------------------------------------------------------------

# Retaining cells with more than 50% non-zero value in either group
dat[1:4,1:4]
select1 <- apply(dat[dat$fill== names(table(group))[1],-ncol(dat)], 2, function(x){
  table(x==0)[2]<table(dat$fill== names(table(group))[1])[2] *0.5
})

select2 <- apply(dat[dat$fill== names(table(group))[2],-ncol(dat)], 2, function(x){
  table(x==0)[2]<table(dat$fill== names(table(group))[2])[2] *0.5
})

select <- select1|select2
table(select)

dat[1:4,1:4]
dat <- dat[,c(which(select),ncol(dat))]
dat <- na.omit(dat)

imm <- dat # keep to calculate the difference finally
#save(imm,file = "immCells-for-heatmap.Rdata")

# -------------------------------------------------------------------------

# 3.Change Width to length：the group information is one column, and the other information is the column name, do not keep the row name
head(dat)[1:4]

dat <- reshape2::melt(dat, id.vars = c('fill')       # need to preserve variables that do not participate in aggregation,
                      #measure.vars = colnames(dat)  # the variables used for aggregation,
)
head(dat)
# dat$fill <- factor(dat$fill,levels = c("Low","High"))

colnames(dat)[1:2] = c("tissue", "group")
length(table(dat$group))

# -------------------------------------------------------------------------

# 4.Plot
# newpalette<-  colorRampPalette(brewer.pal(12,"Paired")[c(2,4,6,8,10,12)])(28)

head(dat)

# 4.1 ggpubr
library(ggpubr)
head(dat)
ggboxplot(dat,x="group",y="value",color = "tissue",
          outlier.colour="white",
          add = "jitter",
          add.params = list(alpha=0.35,size=0.8),
          palette = brewer.pal(10,'Paired')[c(2,6)])+
  stat_compare_means(aes(group=tissue),label = "p.signif")+
  labs(y="Abundance of immune cells")+
  theme(axis.text.x = element_text(angle = 30,vjust = 1,hjust = 1),
        axis.text.y = element_text(size = rel(0.6)),
        axis.title.x = element_blank(),
        legend.title = element_blank())
#ggsave(filename = "Multi-TIICs-ggpubr.pdf",width = 9.5,height = 4.7)

# 4.2 ggplot
library(ggsci)
{p <- ggplot(dat)+  
    geom_boxplot(aes(x=group,y=value, fill= tissue),
                 width=0.6,   
                 size=0.1,
                 position = position_dodge(0.7),  
                 outlier.size =-1,       
                 outlier.color = "white")+    
    
    stat_boxplot(aes(x=group,y=value,fill = tissue),
                 geom ='errorbar',
                 width = 0.3,
                 size=0.1,       
                 position = position_dodge(0.7))+    
    labs(x = "",
         y = "Abundance of immune cells",
         title = "Comparison of immune cells between Low-risk and High-risk groups"
    )+
    
    theme_bw() +
    theme_minimal()+   
    scale_fill_lancet() +   
    
    theme(
      plot.title = element_text(color = "black",size = 12,hjust=0.3,vjust=0),  
      legend.title=element_blank(),                             
      legend.position = "top",      
      legend.background=element_blank(),
      legend.key = element_blank(),
      legend.margin=margin(0,0,0,0,"mm"),
      axis.title.x=element_blank(),                      
      axis.title.y=element_text(size=rel(1.1),face="plain"),                      
      axis.text.x=element_text(size=rel(1.1),face="plain",hjust=0.95,color="black",angle=45),      
      axis.text.y=element_text(size=rel(0.85),face="plain",hjust=0.5,angle=0),      
      axis.line.x = element_line(size = 0.5, colour = "black",linetype = "solid"),
      axis.line.y = element_line(size =0.5, colour = "black",linetype = "solid"),  
      axis.ticks=element_line(colour="black"),   
      plot.margin = margin(3,5,-2,2,"mm"),     
      panel.border = element_blank(),                          
      panel.grid.minor=element_blank(),    
    ) 
  p
}

# -------------------------------------------------------------------------

# Analysis of the differentially expressed immune cells

dat <- imm
colnames(dat)
dat[1:4,(ncol(dat)-3):ncol(dat)]

result <- apply(dat[,-ncol(dat)], 2, function(x){
  ttest = t.test(as.numeric(x[dat$fill == names(table(group))[1]]) , as.numeric(x[dat$fill == names(table(group))[2]]))
  pvalue = ttest$p.value
})

result[result<0.05]

cell.list <- names(result[result<0.05])
# save(cell.list,file = "used-for-scatterPlot.Rda")

position <- which(result<0.05)
value <- result[position]

# -------------------------------------------------------------------------

# Adding asterisks in batches

label <- ifelse(value>0.01,"＊",
                ifelse(value>0.001,"＊＊","＊＊＊")
)

annotation <- data.frame(
  x = position,
  y = max(apply(dat[,-ncol(dat)], 2, function(x)quantile(x,c(0.95)))) ,
  label = label
)

# Individually fine-tuning height
head(annotation)
annotation$y = 0.18

(pp <- p+ geom_text(data= annotation, 
                    aes( x=x, y=y, label=label),
                    size = 2.5,
                    fontface = "bold") )

if(T){
  pdf("Multi-TIICs-Boxplot.pdf",width = 6.1,height = 3.5,onefile = F)
  print(pp)
  dev.off()
}
