# Supplementary material for: Integrative bioinformatics analysis to identify the effects of circadian rhythm on Crohn’s disease
Source: Front Mol Biosci. 2022 Sep 7;9:961481. doi: 10.3389/fmolb.2022.961481 (PMC9511471; doi:10.3389/fmolb.2022.961481)
Supplement: Supplementary file 3 [file DataSheet1.ZIP › R░n/13 cybersort_heatmap.R]

# -------------------------------------------------------------------------

library(ggplot2)
library(pheatmap)

rm(list=ls())
options(stringsAsFactors = F)

# -------------------------------------------------------------------------

# 1.Loading TIICs data
load("immCells-for-heatmap.Rdata")
imm[1:4,1:4]

matri <- imm[,-10] # the cell type is the column name
matri <- t(scale(t(matri)))
quantile(matri)
matri[matri< -1] <- -1
matri[matri> 1] <- 1

#0-1 standardized
normalization<-function(x){
  return((x-min(x))/(max(x)-min(x)))}
nor_matrix <- normalization(matri)

# transpose cell type as row
nor_matrix <- t(nor_matrix) # variable is row

# Up and down 1/4 of the population
group <- imm$fill

# -------------------------------------------------------------------------

# 4.heat map ：only plot，the font is redone in PPT
# generate two columns of data frame with column names

annotation_col <- data.frame(group=group )
rownames(annotation_col) <- colnames(nor_matrix)

ann_colors <- list( group = c(control = "#66A61E" , disease = "#7570B3") 
                    #GeneClass = c(Path1 = "#7570B3", Path2 = "#E7298A", Path3 = "#66A61E") 
)

pdf(width = 5.9,height = 4.8,file = "heatmap-TIIC.pdf",onefile = F)
pheatmap(nor_matrix,
         show_colnames = F,
         cluster_rows = T,
         cluster_cols = T,
         color = colorRampPalette(c("#2f4b7c", "white", "#a05195"))(50),   
         
         annotation_col = annotation_col,
         annotation_colors = ann_colors,
         treeheight_row = 26,

         fontsize=10,
         #gaps_row = c(12,20)
         #gaps_col = c(length(low))
         #filename = 'ssgsea.png'
)
dev.off()
