# Supplementary material for: Integrative bioinformatics analysis to identify the effects of circadian rhythm on Crohn’s disease
Source: Front Mol Biosci. 2022 Sep 7;9:961481. doi: 10.3389/fmolb.2022.961481 (PMC9511471; doi:10.3389/fmolb.2022.961481)
Supplement: Supplementary file 3 [file DataSheet1.ZIP › R░n/14 cybersort_scatter plot.R]

# -------------------------------------------------------------------------

library(survival)
library(survminer)
library(ggplot2)
library(ggpubr)

rm(list=ls())
options(stringsAsFactors = F)

# -------------------------------------------------------------------------

# 1.Loading TIICs data
load("immCells-for-heatmap.Rdata")
load("D:/MyR3/T29Crohns/GSE93624.Rdata")

identical(rownames(imm),colnames(exprSet))

imm$fill <- as.numeric(exprSet["USP2",])
imm <- dplyr::select(imm,fp=fill,everything())

# -------------------------------------------------------------------------

# 2.Batch calculation
if(T){
  fp <- imm$fp
  imm[1:4,1:4]
  
  if(F){
    # remove columns with 0 values greater than half
    selected <- apply(imm, 2, function(x)length(x==0)> length(x)/2)
    imm <- imm[,selected]}
  
  cor.result <- apply(imm, 2,function(x)  cor.test(fp,as.numeric(x) )  )
  
  names(cor.result)
  cor.result[[1]]$p.value
  cor.result[[1]]$estimate
  
  ## results extraction
  cor <- sapply(1:length(cor.result), function(x) {
    pvalue = as.numeric( cor.result[[x]]$p.value)
    rho = as.numeric(cor.result[[x]]$estimate)
    c(pvalue, rho )
  }  )
  
  colnames(cor) <-  names(cor.result)
  rownames(cor) <- c("pvalue","rho")
  cor <- data.frame(t(cor) ) 
  
  # Statistically significant results
  cor <- cor[cor$pvalue<0.05,]
  cor <- cor[order(cor$r),]
  cor
  
  (cell.list <- rownames(cor)[-length(rownames(cor))])
}

# -------------------------------------------------------------------------

# 3.Batch Plot
imm[1:4,1:4]
dat <- imm
str(dat)

for (cell in cell.list) {
  dat$value= dat[,cell]
  
  # 7 in a row/Setting the 24cm wide PPT
  
  pdf(width = 2,height = 2,file = paste0("Scatterplot-fp-",cell,".pdf"),onefile = F)
  p <- ggplot(dat,aes(x=fp, y=value))+
    geom_point(color="#d45087",alpha=0.7,size = 1,shape = 16)+
    stat_smooth(method = "lm",se=T, color= "#447496")+
    stat_cor(method = "pearson",size=3.9)+
    theme_pubr() +
    labs(x="ES score",y=cell)+
    theme(
      plot.margin=unit(c(3,5,3,3),"points"),
      legend.position = "none",     
      legend.background=element_blank(),
      legend.key = element_blank(),
      legend.margin=margin(0,0,0,0,"mm"),
      axis.title.x = element_text(size=rel(0.9),face="plain",color = "black") ,                 
      axis.title.y = element_text(size=rel(0.9),face="plain",angle =90),
      axis.text.x= element_text(size=rel(0.5),face="plain",angle = 0),       # font size for X-axis coordinates
      axis.text.y=element_text(size=rel(0.5),face="plain"),       # font size for Y-axis coordinates
      axis.line.x = element_line(size = 0.6, colour = "black"),
      axis.line.y = element_line(size =0.6, colour = "black"),   # the thickness and color of the Y-axis
      panel.border = element_blank(),                            # remove the top and right borders
      panel.grid.major = element_blank()                               # remove the background line
    ) +
    scale_x_continuous(# name = "Number of fixated faces", 
      #    limits = c(0,8),
      expand=c(0.02,0)) +
    scale_y_continuous(expand=c(0.02,0)) 
  print(p)
  dev.off()  
}
