# Supplementary material for: Integrative bioinformatics analysis to identify the effects of circadian rhythm on Crohn’s disease
Source: Front Mol Biosci. 2022 Sep 7;9:961481. doi: 10.3389/fmolb.2022.961481 (PMC9511471; doi:10.3389/fmolb.2022.961481)
Supplement: Supplementary file 3 [file DataSheet1.ZIP › R░n/15 cybersort_bar correlation plot.R]

# -------------------------------------------------------------------------

library(ggplot2)
library(ggrepel)
library(RColorBrewer)
library(ggnewscale)
library(tidyverse)

# -------------------------------------------------------------------------

# 1.Loading TIICs data

rm(list = ls())

load("immCells-for-heatmap.Rdata")
load("D:/MyR3/T29Crohns/GSE93624.Rdata")

identical(rownames(imm),colnames(exprSet))

imm$fill <- as.numeric(exprSet["USP2",])
imm <- dplyr::select(imm,fp=fill,everything())

# -------------------------------------------------------------------------

# 2.Batch calculation
if(T){
  fp <- imm$fp
  imm[1:4,1:4]
  
  if(F){
    # remove columns with 0 values greater than half
    selected <- apply(imm, 2, function(x)length(x==0)> length(x)/2)
    imm <- imm[,selected]}
  
  cor.result <- apply(imm, 2,function(x)  cor.test(fp,as.numeric(x) )  )
  
  names(cor.result)
  cor.result[[1]]$p.value
  cor.result[[1]]$estimate
  
  ## results extraction
  cor <- sapply(1:length(cor.result), function(x) {
    pvalue = as.numeric( cor.result[[x]]$p.value)
    rho = as.numeric(cor.result[[x]]$estimate)
    c(pvalue, rho )
  }  )
  
  colnames(cor) <-  names(cor.result)
  rownames(cor) <- c("pvalue","rho")
  cor <- data.frame(t(cor) ) 
  
  # statistically significant results
  cor <- cor[cor$pvalue<0.05,]
  cor <- cor[order(cor$r),]
  cor
  
  (cell.list <- rownames(cor)[-length(rownames(cor))])
}

imm[1:4,1:4]
dat <- reshape2::melt(imm,id.vars = "fp")
head(dat)
colnames(dat)[2] <- "type"

# -------------------------------------------------------------------------

subcor <- function(gene1,gene2,data){
  data1 <- split(data,data$type)
  do.call(rbind,lapply(data1, function(x){
    dd  <- cor.test(as.numeric(x[,gene1]),as.numeric(x[,gene2]),type="pearson")
    data.frame(type=x$type[1],cor=dd$estimate,p.value=dd$p.value )
  }))
}

# -------------------------------------------------------------------------

# 
colnames(dat)
df <- subcor("fp","value",dat)
df$x <- df$type
df$y <- "USP2"
df$text <- ifelse(df$p.value>0.05,"\n",
                  ifelse(df$p.value <= 0.001 , "***\n",
                         ifelse(df$p.value <= 0.01 , "**\n","*\n")))

head(df)

df2 <- df[rep(1:nrow(df),each=3),]
df2$x1 <-  as.numeric(as.factor(df2$x)) + c(-0.5,0.5,0.5)
df2$y1 <-  as.numeric(as.factor(df2$y)) + c(-0.5,-0.5,0.5)
df2$group2 <- rep(1:nrow(df),each=3)

display.brewer.all()
df$text
ggplot(df,aes(x,y))+
  geom_tile(aes(fill=p.value),color="black")+
  scale_fill_gradientn(bquote(italic("P")),colors =brewer.pal(9,'YlGnBu')[c(9,5,1)])+
  ggnewscale::new_scale("fill") +
  geom_polygon(data=df2,
               aes(x1,y1,
                   group=group2,
                   fill= cor),
               color="black")+ 
  geom_text(aes(label=text),col ="black",size = 3.5) +
  scale_fill_gradientn(bquote(italic("R")),colors = c("#0BFF0B","white","#FF110F"))+
  theme(axis.title = element_blank(),
        axis.text.x = element_text(face = "bold",size = 10,color="black",angle = 50,hjust = 1),
        axis.text.y = element_text(face = "bold",size = 10,color = "black"),
        axis.ticks = element_blank(),
        axis.line = element_blank(),
        legend.position = "top",
        legend.title = element_text(size=rel(0.8),vjust = 0.75),
        panel.border = element_blank(),
        panel.background = element_blank(),
        panel.grid.major = element_blank(), 
        panel.grid.minor = element_blank(),
        plot.margin = margin(1, 1, 1, 1, "cm"))    

ggsave(width = 6.65,height = 3.65,filename = "USP2-immCell.pdf")
