# Supplementary material for: Integrative bioinformatics analysis to identify the effects of circadian rhythm on Crohn’s disease
Source: Front Mol Biosci. 2022 Sep 7;9:961481. doi: 10.3389/fmolb.2022.961481 (PMC9511471; doi:10.3389/fmolb.2022.961481)
Supplement: Supplementary file 3 [file DataSheet1.ZIP › R░n/16 functional annotation.R]

# -------------------------------------------------------------------------

rm(list=ls())
options(stringsAsFactors = F)

library(corrplot)
library(RColorBrewer)

load("immCells-for-heatmap.Rdata")
colnames(imm)
dat <- imm[,-10]

m <- cor(dat)
m

# Plot
if(F){
corrplot(m, 
         method="pie", #"circle", "square", "ellipse", "number", "shade", "color", "pie")
         type="upper",#c("full", "lower", "upper"),
         col=brewer.pal(n=8, name="RdBu")[5:8],
         tl.col="black", 
         tl.srt= 0,
         p.mat = p.mat, 
         sig.level = 0.0000001, # x represents no significant
         addCoef.col="grey")
corrplot(m, method="circle")
corrplot(m, method="color")
corrplot(m, method="number")
corrplot(m, type="upper")
corrplot(m, type="lower")
}


corrplot(m, method="pie",  tl.col = "black",tl.cex = 1)

pdf(width = 6,height = 6,file = "imm-corrplot.pdf",onefile = F)
corrplot(m, method="pie",  tl.col = "black",tl.cex = 1)
dev.off()
