# Supplementary material for: Integrative bioinformatics analysis to identify the effects of circadian rhythm on Crohn’s disease
Source: Front Mol Biosci. 2022 Sep 7;9:961481. doi: 10.3389/fmolb.2022.961481 (PMC9511471; doi:10.3389/fmolb.2022.961481)
Supplement: Supplementary file 3 [file DataSheet1.ZIP › R░n/17 USP2 box plot.R]

# -------------------------------------------------------------------------

library(ggplot2)
library(ggpubr)

rm(list = ls())
load("D:/MyR3/T29Crohns/GSE93624.Rdata")

# -------------------------------------------------------------------------

# 1.Control VS Disease
exprSet[1:4,1:4]
identical(rownames(phe),colnames(exprSet))

phe[1:4,45:52]
group <- phe$`diagnosis:ch1`
table(group)
group <- ifelse(grepl("Crohn",group),"disease","control")
table(group)

dat <- data.frame(group=group,USP2=as.numeric(exprSet["USP2",]))
head(dat)
dat$group <- factor(dat$group,levels = c("control","disease"))

ggviolin(dat,x='group',y='USP2',
         color = 'group',
         palette = brewer.pal(10,'Paired')[c(2,6)],
         add = "boxplot")+
  stat_compare_means(comparisons = list(c("control","disease")),label.y = 5)+
  theme(legend.title = element_blank(),
        legend.position = "none",
        axis.title.x = element_blank())
ggsave(width = 4,height = 4,filename = "USP2-violin.pdf")

# -------------------------------------------------------------------------

# 2.Mild VS Severe
exprSet[1:4,1:4]
identical(rownames(phe),colnames(exprSet))

# group1 disease and control
phe[1:4,45:52]
group1 <- phe$`diagnosis:ch1`
table(group1)

group1 <- ifelse(grepl("Crohn",group1),"disease","control")
table(group1)

# group2 develop into severe
group2 <- phe$`progression to complication:ch1`
table(group2)

# merge two groups
group <- paste0(group1,group2)
table(group)

dat <- data.frame(group=group,USP2=as.numeric(exprSet["USP2",]))
head(dat)

# remove Control
dat <- filter(dat,grepl("disease",group))

# rename
dat$group <- ifelse(grepl('yes',dat$group),"severe",'mild')
table(dat$group)

dat$group <- factor(dat$group,levels = c("mild","severe"))

ggviolin(dat,x='group',y='USP2',
         color = 'group',
         palette = brewer.pal(10,'Paired')[c(2,6)],
         add = "boxplot")+
  stat_compare_means(comparisons = list(c("mild","severe")),label.y = 5)+
  theme(legend.title = element_blank(),
        legend.position = "none",
        axis.title.x = element_blank())

#ggsave(width = 4,height = 4,filename = "USP2-violin.pdf")

# -------------------------------------------------------------------------

# 3.Gender differences

exprSet[1:4,1:4]
identical(rownames(phe),colnames(exprSet))

# group1 disease and control
phe[1:4,45:52]
group1 <- phe$`diagnosis:ch1`
table(group1)

group1 <- ifelse(grepl("Crohn",group1),"disease","control")
table(group1)

# group2 develop into severe
group2 <- phe$`gender:ch1`
table(group2)

# merge two groups
group <- paste0(group1,group2)
table(group)

dat <- data.frame(group=group,USP2=as.numeric(exprSet["USP2",]))
head(dat)

# remove Control
dat <- filter(dat,grepl("disease",group))

# rename
dat$group <- ifelse(grepl('Female',dat$group),"Female",'Male')
table(dat$group)

dat$group <- factor(dat$group,levels = c("Female","Male"))

ggviolin(dat,x='group',y='USP2',
         color = 'group',
         palette = brewer.pal(10,'Paired')[c(2,6)],
         add = "boxplot")+
  stat_compare_means(comparisons = list(c("Female","Male")),label.y = 5)+
  theme(legend.title = element_blank(),
        legend.position = "none",
        axis.title.x = element_blank())

#ggsave(width = 4,height = 4,filename = "USP2-violin.pdf")
