# Supplementary material for: Integrative bioinformatics analysis to identify the effects of circadian rhythm on Crohn’s disease
Source: Front Mol Biosci. 2022 Sep 7;9:961481. doi: 10.3389/fmolb.2022.961481 (PMC9511471; doi:10.3389/fmolb.2022.961481)
Supplement: Supplementary file 3 [file DataSheet1.ZIP › R░n/18 scatter plot of USP2 and immune cells.R]

# -------------------------------------------------------------------------

library(ggplot2)
library(ggpubr)
library(ggrepel)
library(RColorBrewer)
library(ggnewscale)
library(tidyverse)

# -------------------------------------------------------------------------

# 1.Loading TIICs data

rm(list = ls())

load("immCells-for-heatmap.Rdata")
load("D:/MyR3/T29Crohns/GSE93624.Rdata")

identical(rownames(imm),colnames(exprSet))

imm$fill <- as.numeric(exprSet["USP2",])
imm <- dplyr::select(imm,fp=fill,everything())

# -------------------------------------------------------------------------

# 2.Batch calculation
if(T){
  fp <- imm$fp
  imm[1:4,1:4]
  
  if(F){
    # remove columns with 0 values greater than half
    selected <- apply(imm, 2, function(x)length(x==0)> length(x)/2)
    imm <- imm[,selected]}
  
  cor.result <- apply(imm, 2,function(x)  cor.test(fp,as.numeric(x) )  )
  
  names(cor.result)
  cor.result[[1]]$p.value
  cor.result[[1]]$estimate
  
  ## Results extraction
  cor <- sapply(1:length(cor.result), function(x) {
    pvalue = as.numeric( cor.result[[x]]$p.value)
    rho = as.numeric(cor.result[[x]]$estimate)
    c(pvalue, rho )
  }  )
  
  colnames(cor) <-  names(cor.result)
  rownames(cor) <- c("pvalue","rho")
  cor <- data.frame(t(cor) ) 
  
  # Statistically significant results
  cor <- cor[cor$pvalue<0.05,]
  cor <- cor[order(cor$r),]
  cor
  
  (cell.list <- rownames(cor)[-length(rownames(cor))])
}

imm[1:4,1:4]
dat <- reshape2::melt(imm,id.vars = "fp")
head(dat)
colnames(dat)[2] <- "type"

# -------------------------------------------------------------------------

ggplot(dat,aes(x=fp, y=value))+
  geom_point(color="pink",alpha=0.7,size = 1,shape = 16)+
  stat_smooth(method = "lm",se=T, color= "#447496")+
  stat_cor(method = "pearson",size=2.6)+
  theme_pubr() +
  labs(x="ES score",y="Cell Abundance")+
  theme(
    plot.margin=unit(c(3,5,3,3),"points"),
    legend.position = "none",     
    legend.background=element_blank(),
    legend.key = element_blank(),
    legend.margin=margin(0,0,0,0,"mm"),
    axis.title.x = element_text(size=rel(0.9),face="plain",color = "black") ,                 
    axis.title.y = element_text(size=rel(0.9),face="plain",angle =90),
    axis.text.x= element_text(size=rel(0.5),face="plain",angle = 0),       # font size for X-axis coordinates
    axis.text.y=element_text(size=rel(0.5),face="plain"),       # font size for Y-axis coordinates
    axis.line.x = element_line(size = 0.6, colour = "black"),
    axis.line.y = element_line(size =0.6, colour = "black"),   # the thickness and color of the Y-axis
    panel.border = element_blank(),                            # remove the top and right borders
    panel.grid.major = element_blank()                               # remove the background line
  ) +
  scale_x_continuous(# name = "Number of fixated faces", 
    #    limits = c(0,8),
    expand=c(0.02,0)) +
  scale_y_continuous(expand=c(0.02,0)) +
  facet_wrap(~type,nrow=1)+
  theme(strip.text.x = element_text(size = rel(0.65)),
        strip.background = element_rect(color = "white",fill = "white"))
ggsave(width = 9,height = 2,filename = "USP2-ImmunCell-point.pdf")
