# Supplementary material for: Integrative bioinformatics analysis to identify the effects of circadian rhythm on Crohn’s disease
Source: Front Mol Biosci. 2022 Sep 7;9:961481. doi: 10.3389/fmolb.2022.961481 (PMC9511471; doi:10.3389/fmolb.2022.961481)
Supplement: Supplementary file 3 [file DataSheet1.ZIP › R░n/19 Color.R]

brewer.pal(10,'Paired')[2] 
brewer.pal(10,'Paired')[6]
