# Supplementary material for: Integrative bioinformatics analysis to identify the effects of circadian rhythm on Crohn’s disease
Source: Front Mol Biosci. 2022 Sep 7;9:961481. doi: 10.3389/fmolb.2022.961481 (PMC9511471; doi:10.3389/fmolb.2022.961481)
Supplement: Supplementary file 4 [file Table3.XLS]

## Sheet: supply table 3
Supplymentary table 3 The list of differentially expressed genes related to circadian rhythms
Gene names	logFC	AveExpr	t	p value	adjusted p value	B
USP2	-1.00106	2.03392	-9.76538	2.97984e-19	8.28877e-18	33.0739
RORC	-0.583638	3.47782	-10.6067	6.7864e-22	4.06269e-20	39.0595
GNA11	-0.513686	6.46247	-9.42444	3.30589e-18	7.41349e-17	30.7085
ADRB1	-0.4598	1.11197	-7.64892	4.55192e-13	4.04097e-12	19.1028
HNF4A	-0.451005	5.26045	-8.58782	1.02241e-15	1.42198e-14	25.078
PPARGC1A	-0.44411	2.02433	-8.91906	1.08901e-16	1.78295e-15	27.2759
PPARG	-0.404543	3.22645	-6.99213	2.53199e-11	1.68096e-10	15.1764
PPARA	-0.373243	3.33908	-10.4627	1.94826e-21	1.0278e-19	38.0217
PER3	-0.369129	2.44083	-3.61378	0.000365786	0.000825522	-0.684519
CRY2	-0.366624	3.41575	-9.09594	3.23834e-17	5.88241e-16	28.4668
NR1D1	-0.321829	2.58366	-2.96635	0.00330991	0.00632096	-2.71576
CIPC	-0.2599	3.26017	-8.16508	1.67085e-14	1.87957e-13	22.3387
PPP1CC	-0.257905	6.90728	-8.26183	8.8744e-15	1.04976e-13	22.9589
DRD4	-0.257862	1.10575	-4.56315	7.95465e-06	2.34685e-05	2.93181
RBM4B	-0.245524	3.36321	-7.11464	1.21682e-11	8.49617e-11	15.8915
PHLPP1	-0.237867	2.21043	-7.5209	1.01338e-12	8.48739e-12	18.32
PER2	-0.215486	2.5635	-5.03822	9.09511e-07	3.08982e-06	5.00759
USP7	-0.196948	4.8175	-9.15683	2.12745e-17	3.99085e-16	28.8794
NR1D2	-0.195824	3.33449	-2.72957	0.00679927	0.0122667	-3.36595
ID2	-0.195014	5.97682	-4.17823	4.08217e-05	0.000107904	1.37755
FBXL3	-0.190976	4.32831	-6.15713	2.98876e-09	1.45672e-08	10.5323
NR2F6	-0.187033	5.8352	-4.95537	1.34308e-06	4.4529e-06	4.63343
MTA1	-0.178295	4.50098	-7.34961	2.91975e-12	2.24843e-11	17.2856
CSNK1D	-0.145562	5.77806	-6.63495	2.04647e-10	1.20727e-09	13.1395
HNRNPD	-0.128471	6.47617	-4.90916	1.66577e-06	5.44538e-06	4.42694
PIWIL2	-0.12461	0.638706	-3.31074	0.00106993	0.00223008	-1.68081
FBXL12	-0.123271	3.7566	-4.03635	7.25091e-05	0.000184577	0.834523
SIAH2	-0.106014	3.97067	-3.22109	0.00144902	0.00296412	-1.96028
ZFHX3	-0.0993714	1.2126	-4.2837	2.63682e-05	7.18369e-05	1.79177
UBE3A	-0.0967524	3.9871	-4.80541	2.68637e-06	8.49142e-06	3.9691
GSK3B	-0.0937381	3.34771	-4.99943	1.0923e-06	3.66737e-06	4.83176
SIN3A	-0.0922095	3.42982	-4.11576	5.2672e-05	0.000137045	1.13643
PPP1CB	-0.0898286	5.68549	-2.90047	0.00406279	0.00762029	-2.90174
PPP1CA	-0.089019	6.73113	-3.84088	0.000155981	0.000374359	0.113348
MAPK9	-0.0843667	3.27389	-3.62026	0.000357198	0.000808259	-0.66235
PER1	-0.0813571	3.08369	-0.77978	0.436269	0.507175	-6.7192
THRAP3	-0.0801857	5.0039	-3.98518	8.88654e-05	0.000222795	0.642681
GHRL	-0.0766476	1.18159	-1.55967	0.120122	0.165132	-5.81601
CLOCK	-0.0710524	2.50587	-2.66974	0.00809597	0.0143874	-3.5222
SFPQ	-0.0686762	6.01351	-3.07658	0.00233033	0.00458114	-2.39592
DDB1	-0.0676381	5.66714	-3.3654	0.000886434	0.00187687	-1.50695
PDE6B	-0.0524286	1.19195	-1.85971	0.0641187	0.0941306	-5.31105
BTRC	-0.0483333	2.39917	-2.22223	0.0271763	0.043279	-4.58639
TP53	-0.046381	4.29482	-1.36757	0.172695	0.227979	-6.09366
TARDBP	-0.0409857	5.02636	-1.9329	0.0543947	0.0811361	-5.17479
PROX1	-0.0393905	1.26635	-1.16152	0.246555	0.310313	-6.35154
ROCK2	-0.0342	3.38463	-0.89651	0.370856	0.441646	-6.62201
CRTC1	-0.0285238	2.01501	-1.29927	0.195067	0.253321	-6.18374
MAPK8	-0.00895714	3.25784	-0.35601	0.722137	0.771382	-6.95859
CCAR2	-0.00352381	4.80195	-0.206672	0.836437	0.869791	-7.00043
FBXL17	-0.0030619	2.774	-0.113647	0.90961	0.930561	-7.01527
KDM2A	0.00615714	4.56516	0.319079	0.749937	0.79589	-6.971
HDAC3	0.0119905	4.85128	0.627857	0.53068	0.597655	-6.82551
PRKAA1	0.0152095	4.39464	0.636587	0.524985	0.592405	-6.82002
PRKDC	0.0233857	3.2841	0.709598	0.478625	0.548463	-6.77115
TIMELESS	0.0271714	2.89049	0.947479	0.344323	0.414385	-6.57536
FBXW11	0.0322476	3.61593	1.70625	0.0892218	0.126453	-5.58013
SRRD	0.0332238	3.18525	0.931778	0.352363	0.422588	-6.59
MTOR	0.0348476	3.07136	1.29944	0.195007	0.253295	-6.18351
OPRL1	0.0379619	1.13034	1.18494	0.237183	0.300135	-6.32432
KLF10	0.0536429	4.13849	0.727527	0.467594	0.538545	-6.75834
EZH2	0.0655143	3.15744	2.03564	0.0428563	0.0654273	-4.97491
GNAQ	0.067219	3.68524	2.50351	0.0129449	0.0220429	-3.93912
TOP2A	0.0735143	3.76476	1.37171	0.171402	0.226469	-6.08805
SUV39H2	0.0850905	1.80262	2.77233	0.00599089	0.0109016	-3.25228
PSPC1	0.0874476	3.48096	3.89994	0.000124139	0.000302794	0.327937
CRY1	0.104329	3.04574	2.30986	0.0217232	0.0352887	-4.39264
MAPK10	0.111933	1.46366	2.83147	0.00501631	0.00925617	-3.09234
CDK1	0.137838	3.25886	3.39471	0.000800568	0.00171032	-1.41265
OPN3	0.147462	1.87797	3.31969	0.00103764	0.00216801	-1.65251
FBXW7	0.153724	2.83456	4.0112	8.01522e-05	0.00020261	0.739978
ARNTL	0.184905	3.14666	2.88316	0.00428497	0.00800323	-2.94995
RORA	0.196629	1.74328	5.42553	1.38015e-07	5.29192e-07	6.82262
NR1H3	0.219671	5.21612	4.17131	4.19966e-05	0.00011084	1.35069
BHLHE40	0.290638	5.06578	4.92754	1.52933e-06	5.03163e-06	4.50888
ADORA1	0.302629	1.14905	6.48758	4.74633e-10	2.63093e-09	12.3207
ATG7	0.306443	2.66312	8.5047	1.78119e-15	2.36046e-14	24.5335
PTGDS	0.385067	7.618	4.00679	8.15705e-05	0.000205979	0.723436
ARNTL2	0.428838	1.95269	8.56379	1.20071e-15	1.64667e-14	24.9203
PML	0.535743	3.80281	11.0669	2.25309e-23	2.20019e-21	42.4114
SIK1	0.537357	2.88731	5.25851	3.15154e-07	1.14585e-06	6.02681
